# Supplementary material for: A Dual-Mode Method Based on Aptamer Recognition and Time-Resolved Fluorescence Resonance Energy Transfer for Histamine Detection in Fish
Source: Molecules. 2022 Dec 9;27(24):8711. doi: 10.3390/molecules27248711 (PMC9785670; doi:10.3390/molecules27248711)
Supplement: Supplementary file 1 [file molecules-27-08711-s001.zip]

Archive with 1 entries (1 files):
- molecules-2053844-supplementary.pdf
